# Supplementary material for: Insect anal droplets contain diverse proteins related to gut homeostasis
Source: BMC Genomics. 2018 Oct 30;19:784. doi: 10.1186/s12864-018-5182-z (PMC6208037; doi:10.1186/s12864-018-5182-z)
Supplement: Supplementary file 1 — Table S1. Identified proteins by rtandem package and BlastP. Proteins identified by LC-MS were annotated by BLASTP against proteome of Dendroctonus ponderosae and NCBI CDD database. This table contains the results of rtandem and the outputs of two local BLASTPs. (XLS 59 kb) [file 12864_2018_5182_MOESM1_ESM.xls]

## Sheet: Sheet1
Table S1: Identified proteins by rtandem package and BlastP
Putative roles	Protein names	Ttranscription IDs of Cryptorhynchus lapathi	UniprotKB entrys of Dendroctonus ponderosae	BlastP against protein sequences of Dendroctonus ponderosae from NCBI												rtandem results				Blast against NCBI CDD database (hit with highest bit score)
				subject.id	identity	alignment.length	mismatches	gap.opens	q.start	q.end	s.start	s.end	evalue	bit.score	stitle	uid.rtandem	expect.value	num.peptides	cut number on SDS-PAGE	subject.id	identity	alignment.length	mismatches	gap.opens	q.start	q.end	s.start	s.end	evalue	bit.score
IMD	Caspar	c26095_g1_i1-1	U4UQ88	XP_019764393.1	74.294	673	161	4	1	661	6	678	0	1039	PREDICTED: FAS-associated factor 1 isoform X2 [Dendroctonus ponderosae]	821	-8	2	6	CDD:239288	55.147	136	61	0	361	496	1	136	1.89e-68	219
IMD	IMD	c32355_g1_i1-3	N6U0I4	XP_019765010.1	37.264	212	107	7	6	196	30	236	3.31e-32	119	PREDICTED: uncharacterized protein LOC109540911 [Dendroctonus ponderosae]	5938	-2	2	8	CDD:260017	30.769	78	54	0	114	191	1	78	8.05e-13	61.1
IMD	TAB2	c32441_g2_i1-2	U4U9M6	XP_019761007.1	68.741	659	173	15	4	645	1	643	0	833	PREDICTED: TGF-beta-activated kinase 1 and MAP3K7-binding protein 2 isoform X1 [Dendroctonus ponderosae]	227	-1.4	1	8	CDD:270545	44.444	27	15	0	17	43	1	27	2.1e-07	47.3
IMD	TAB1	c32502_g1_i2-2	U4UFK9	XP_019771893.1	79.8	401	79	2	2	401	62	461	0	660	PREDICTED: TGF-beta-activated kinase 1 and MAP3K7-binding protein 1-like [Dendroctonus ponderosae]	4428	-2	1	6	CDD:238083	28.47	281	129	10	5	281	33	245	1.09e-37	136
other	chitinase	c10281_g1_i11	U4U6Y4	XP_019756484.1	78.351	388	83	1	7	393	1	388	0	648	PREDICTED: acidic mammalian chitinase-like [Dendroctonus ponderosae]	2827	-22.6	3	4	CDD:119351	52.316	367	167	7	29	392	1	362	0	526
other	chitinase	c19880_g1_i13	U4UQ67	XP_019767256.1	83.254	418	69	1	37	453	4	421	0	745	PREDICTED: probable chitinase 2 [Dendroctonus ponderosae]	3556	-7.8	2	5	CDD:119351	49.476	382	164	9	64	436	1	362	0	541
other	chitinase	c30395_g1_i1-1	U4UNM7	XP_019756184.1	81.579	570	70	7	6	546	1	564	0	967	PREDICTED: endochitinase-like [Dendroctonus ponderosae]	2597	-1.5	1	11	CDD:119351	45.902	366	187	6	29	393	1	356	2.66e-170	485
other	chitinase	c32920_g1_i3-2	U4UGY4	XP_019757751.1	67.819	1504	418	24	4	1484	1	1461	0	1853	PREDICTED: uncharacterized protein LOC109536110 [Dendroctonus ponderosae]	1573	-8.2	2	8	CDD:119351	51.344	372	171	5	33	404	1	362	2.26e-179	552
other	CG5899	c28861_g1_i2-2	N6TFR2	XP_019761024.1	32.486	551	294	13	101	628	352	847	1.26e-80	278	PREDICTED: SWI/SNF-related matrix-associated actin-dependent regulator of chromatin subfamily A containing DEAD/H box 1 homolog [Dendroctonus ponderosae]	5209	-8.1	2	4	CDD:215601	34.598	659	285	16	100	708	168	730	5.48e-129	407
pattern recognition	PGRP-LB	c21437_g1_i22	U4UXK7	XP_019769175.1	61.674	227	85	1	5	231	6	230	1.24e-104	306	PREDICTED: peptidoglycan-recognition protein LB-like [Dendroctonus ponderosae]	1257	-13.8	2	10	CDD:128941	45.39	141	76	1	31	171	3	142	2.57e-59	183
pattern recognition	Lysmd2	c28777_g1_i2-3	N6TQ23	XP_019755182.1	81.89	254	44	1	3	254	4	257	3.76e-131	376	PREDICTED: lysM and putative peptidoglycan-binding domain-containing protein 2 isoform X1 [Dendroctonus ponderosae]	434	-8.2	2	5	CDD:212030	37.209	43	27	0	60	102	3	45	4.11e-08	48.3
pattern recognition	TLP	c23974_g1_i12	U4URT0	XP_019760168.1	88.119	101	12	0	1	101	61	161	1.73e-62	194	PREDICTED: pathogenesis-related protein 5-like [Dendroctonus ponderosae]	681	-3.4	1	6	CDD:185757	54.545	99	43	1	1	97	32	130	1.05e-42	138
pattern recognition	apoLp	c33047_g1_i11	U4USG1	XP_019773452.1	70.291	3366	991	5	7	3370	1	3359	0	5020	PREDICTED: apolipophorins isoform X2 [Dendroctonus ponderosae]	9242	-7.2	2	3	CDD:279663	23.92	602	370	21	52	586	1	581	1.52e-79	276
pattern recognition	Dscam	c26283_g1_i2-2	U4UJV4	XP_019762301.1	91.202	682	59	1	1	681	1239	1920	0	1305	PREDICTED: Down syndrome cell adhesion molecule-like protein Dscam2 [Dendroctonus ponderosae]	376	-8.7	2	7	CDD:238020	28.261	92	64	1	64	155	1	90	7.02e-15	70.2
pattern recognition	Comp	c31042_g1_i1-2	U4U162	XP_019755181.1	74.638	1037	257	3	22	1054	20	1054	0	1626	PREDICTED: cartilage oligomeric matrix protein [Dendroctonus ponderosae]	4252	-1.7	1	10	CDD:310385	70.202	198	59	0	827	1024	1	198	2.19e-134	403
pattern recognition	spondin2	c31814_g1_i1-3	U4UPV8	XP_019768788.1	86.463	458	60	2	58	515	1	456	0	826	PREDICTED: spondin-2 [Dendroctonus ponderosae]	6340	-7.4	2	2	CDD:310815	45.161	186	97	4	93	275	2	185	4.62e-90	273
pattern recognition	Peroxinectin	c32097_g1_i3-1	U4U8H8	XP_019767755.1	76.528	720	168	1	12	731	34	752	0	1168	PREDICTED: peroxidase-like isoform X2 [Dendroctonus ponderosae]	5445	-8.2	2	7	CDD:308621	41.187	539	253	12	162	692	1	483	0	604
pattern recognition	SCARB1	c32973_g1_i21	U4U1T1	XP_019762441.1	66.29	531	177	1	3	531	1	531	0	780	PREDICTED: scavenger receptor class B member 1-like [Dendroctonus ponderosae]	8245	-1.7	1	8	CDD:307331	35.185	486	269	16	12	487	1	450	1.59e-119	359
pattern recognition	integrin	c33348_g1_i2-3	U4U5L5	XP_019770383.1	57.984	764	300	9	51	798	24	782	0	909	PREDICTED: integrin beta-nu-like [Dendroctonus ponderosae]	590	-3.4	1	5	CDD:197563	32.564	433	278	8	64	492	1	423	4.78e-102	321
pattern recognition	C-Lectin	c20902_g1_i1-2	N6TY84	XP_019766712.1	44.737	152	81	2	39	187	1	152	1.78e-42	143	PREDICTED: uncharacterized protein LOC109542095 [Dendroctonus ponderosae]	1640	-1.6	1	11	CDD:153057	22.131	122	87	4	66	187	3	116	1.78e-13	63.8
pattern recognition	C-Lectin	c25655_g1_i13	U4TV89	XP_019769040.1	57.846	325	117	6	13	317	4	328	7.78e-123	360	PREDICTED: uncharacterized protein LOC109543661 [Dendroctonus ponderosae]	10055	-1.4	1	10	CDD:153057	27.5	120	83	2	50	169	1	116	4.26e-21	86.5
pattern recognition	GNBP	c32535_g1_i11	J3JU44	XP_019759712.1	68.158	380	119	1	20	397	1	380	0	568	PREDICTED: beta-1,3-glucan-binding protein-like [Dendroctonus ponderosae]	7292	-53.4	11	5	CDD:185694	54.955	333	146	4	65	396	1	330	3.51e-180	503
Phagosome formation	actin	c19661_g1_i12	U4U6N7	XP_019769732.1	95.814	215	9	0	1	215	192	406	1.93e-151	432	PREDICTED: actin, cytoplasmic-like [Dendroctonus ponderosae]	748	-1.5	1	7	CDD:173506	82.791	215	37	0	1	215	144	358	1.61e-140	397
Phagosome formation	cofilin	c23991_g1_i12	J3JUZ3	XP_019760098.1	100	148	0	0	3	150	1	148	2.12e-106	304	PREDICTED: cofilin/actin-depolymerizing factor homolog [Dendroctonus ponderosae]	8778	-8.9	3	3	CDD:200442	54.61	141	55	3	5	144	1	133	9.27e-57	173
Phagosome formation	SEC22BB	c25584_g1_i1-2	N6TZX5	XP_019765810.1	96.729	214	6	1	2	214	1	214	2.76e-153	428	PREDICTED: vesicle-trafficking protein SEC22b-B [Dendroctonus ponderosae]	8336	-1.5	1	5	CDD:227472	25.946	185	131	4	11	193	8	188	6.06e-30	109
Phagosome formation	actin	c27115_g1_i11	N6T923	XP_019760672.1	100	376	0	0	3	378	1	376	0	786	PREDICTED: actin, muscle-like [Dendroctonus ponderosae]	5736	-7.3	1	5	CDD:173506	93.351	376	25	0	3	378	1	376	0	770
Phagosome formation	formin	c27342_g1_i3-3	U4ULS7	XP_019765699.1	82.557	1095	168	3	6	1077	6	1100	0	1768	PREDICTED: formin-like protein CG32138 [Dendroctonus ponderosae]	3317	-7.5	2	2	CDD:280362	40.052	382	213	4	593	968	1	372	1.48e-113	356
Phagosome formation	ILK	c28543_g1_i1-1	U4U338	XP_019770853.1	90.423	449	41	1	5	453	1	447	0	857	PREDICTED: integrin-linked protein kinase [Dendroctonus ponderosae]	5201	-8.7	2	8	CDD:270959	72.619	252	68	1	200	451	1	251	2.77e-168	472
Phagosome formation	actin, cytoplasmic	c28652_g1_i1-2	U4UEW5	XP_019758489.1	93.151	73	5	0	1	73	221	293	1.85e-43	147	PREDICTED: actin, cytoplasmic A3a isoform X2 [Dendroctonus ponderosae]	3647	-7.3	1	5	CDD:173506	97.26	73	2	0	1	73	214	286	6.48e-47	152
Phagosome formation	Aip1	c28905_g1_i12	U4UD61	XP_019761028.1	94.186	602	35	0	9	610	1	602	0	1193	PREDICTED: actin-interacting protein 1 [Dendroctonus ponderosae]	457	-1.4	1	9	CDD:238121	27.852	298	200	7	61	355	4	289	2.22e-54	186
Phagosome formation	Carmil1	c33006_g2_i11	N6UA77	XP_019762739.1	91.896	1197	94	2	42	1235	1	1197	0	2261	PREDICTED: F-actin-uncapping protein LRRC16A isoform X10 [Dendroctonus ponderosae]	1530	-7.8	2	6	CDD:318257	34.551	301	151	9	819	1097	2	278	1.91e-55	194
Phagocytosis regulation	Arhgap39	c27256_g1_i2-2	U4TX27	XP_019753574.1	98.459	649	10	0	2	650	1	649	0	1330	PREDICTED: rho GTPase-activating protein 39 [Dendroctonus ponderosae]	10314	-1.4	1	5	CDD:239854	58.065	186	76	1	456	639	1	186	2.47e-85	265
Phagocytosis regulation	Tbc1d9	c29769_g1_i31	U4U0V3	XP_019763036.1	47.128	592	253	7	4	535	427	1018	1.58e-179	543	PREDICTED: TBC1 domain family member 9 [Dendroctonus ponderosae]	1922	-1.7	1	7	CDD:227535	32.331	266	168	6	27	282	184	447	1.72e-46	170
Phagocytosis regulation	Sgsm3	c30026_g1_i11	U4U883	XP_019765184.1	94.264	802	45	1	13	813	1	802	0	1578	PREDICTED: small G protein signaling modulator 3 homolog isoform X2 [Dendroctonus ponderosae]	1861	-1.5	1	3	CDD:214540	37.327	217	133	3	172	386	1	216	2.31e-53	184
Phagocytosis regulation	Srgap1	c31328_g1_i11	U4U5Q6	XP_019765347.1	96.635	832	27	1	11	842	1	831	0	1686	PREDICTED: SLIT-ROBO Rho GTPase-activating protein 1-like isoform X2 [Dendroctonus ponderosae]	4606	-14.9	3	5	CDD:153340	60.166	241	95	1	40	280	2	241	4.31e-122	367
Phagocytosis regulation	DOCK9	c31632_g1_i11	U4U1X9	XP_019761336.1	87.924	2095	244	5	2	2095	1	2087	0	3908	PREDICTED: dedicator of cytokinesis protein 9 [Dendroctonus ponderosae]	3975	-9.3	2	4	CDD:311087	56.405	484	207	3	1578	2058	1	483	0	733
Phagocytosis regulation	Tbc1d13	c31675_g1_i13	N6UI94	XP_019773504.1	86.066	244	34	0	27	270	1	244	2.07e-158	451	PREDICTED: TBC1 domain family member 13 isoform X1 [Dendroctonus ponderosae]	6808	-1.4	1	8	CDD:214540	19.417	206	69	4	57	262	4	112	2.54e-10	58.5
Phagocytosis regulation	abr	c31850_g1_i21	U4UKH1	XP_019766889.1	82.847	1096	170	9	3	1090	1	1086	0	1829	PREDICTED: active breakpoint cluster region-related protein [Dendroctonus ponderosae]	3282	-1.8	1	5	CDD:270174	64.324	185	56	3	518	702	1	175	2.14e-86	276
Phagocytosis regulation	Arhgef5	c33608_g1_i42	U4TUS1	XP_019771636.1	78.194	908	180	10	4	906	734	1628	0	1420	PREDICTED: rho guanine nucleotide exchange factor 5 isoform X1 [Dendroctonus ponderosae]	3438	-1.9	1	9	CDD:269929	50.769	130	60	2	681	810	5	130	1.53e-49	170
Phagosome maturation	Rab-3	c24443_g1_i2-2	U4UB36	XP_019769835.1	99.543	219	1	0	9	227	1	219	1.55e-163	455	PREDICTED: ras-related protein Rab-3 [Dendroctonus ponderosae]	8439	-1.6	1	1	CDD:206657	92.121	165	13	0	28	192	1	165	6.89e-122	342
Phagosome maturation	V-ATPase	c26733_g1_i13	U4U920	XP_019757620.1	94.041	386	23	0	21	406	1	386	0	764	PREDICTED: V-type proton ATPase subunit C [Dendroctonus ponderosae]	4285	-1.6	1	1	CDD:308707	57.453	369	154	2	25	392	1	367	0	602
Phagosome maturation	Rab32	c28341_g1_i3-2	U4TX09	XP_019753634.1	90.654	214	19	1	12	225	166	378	1.77e-144	413	PREDICTED: ras-related protein Rab-32 [Dendroctonus ponderosae]	4333	-7.9	2	5	CDD:206692	63.184	201	74	0	25	225	1	201	1.42e-124	350
Phagosome maturation	cathepsin L	c29011_g1_i12	U4UIL4	XP_019772384.1	44.083	338	174	5	11	333	1	338	5.75e-98	297	PREDICTED: cathepsin L [Dendroctonus ponderosae]	1636	-15.6	3	7	CDD:239068	52.885	208	94	4	125	331	6	210	1.3e-99	292
Phagosome maturation	Rab14	c29429_g1_i23	N6U3U2	XP_019761359.1	98.605	215	3	0	11	225	1	215	2e-160	447	PREDICTED: ras-related protein Rab-14 [Dendroctonus ponderosae]	4004	-15.7	3	7	CDD:133322	92.169	166	13	0	20	185	1	166	4.1e-125	350
Phagosome maturation	Rab27A	c29495_g1_i13	N6UEM8	XP_019755005.1	76.522	115	27	0	1	115	99	213	1.64e-61	191	PREDICTED: ras-related protein Rab-27A [Dendroctonus ponderosae]	5680	-2	1	5	CDD:206700	63.235	68	25	0	13	80	113	180	9.89e-31	107
Phagosome maturation	vps54	c29831_g1_i11	U4UE23	XP_019762224.1	84.615	819	125	1	7	824	1	819	0	1452	PREDICTED: vacuolar protein sorting-associated protein 54 isoform X1 [Dendroctonus ponderosae]	6950	-15.3	3	7	CDD:311744	41.085	129	72	1	587	711	1	129	3.34e-46	161
Phagosome maturation	kif23	c30560_g1_i31	U4U1Q8	XP_019759104.1	71.769	797	217	7	15	808	4	795	0	1204	PREDICTED: kinesin-like protein KIF23 [Dendroctonus ponderosae]	9158	-8.1	2	8	CDD:276819	41.827	416	157	7	41	442	1	345	9.12e-142	421
Phagosome maturation	cathepsin B	c31125_g1_i1-2	U4ULK0	XP_019757545.1	72.059	340	92	3	4	341	12	350	0	519	PREDICTED: cathepsin B-like [Dendroctonus ponderosae]	2427	-33.8	8	6	CDD:239111	53.968	252	97	5	89	338	1	235	5.5e-128	365
Phagosome maturation	kif18A	c31422_g1_i11	U4UER1	XP_019759859.1	60.028	703	256	5	22	720	12	693	0	841	PREDICTED: kinesin-like protein KIF18A isoform X1 [Dendroctonus ponderosae]	9885	-8.4	2	4	CDD:276821	56.484	347	142	5	68	407	1	345	5.46e-172	496
Phagosome maturation	dynein	c32388_g1_i2-2	U4U546	XP_019756852.1	90.471	1847	176	0	2	1848	2720	4566	0	3495	PREDICTED: dynein heavy chain 8, axonemal [Dendroctonus ponderosae]	8095	-12.4	2	3	CDD:308587	43.676	680	362	11	1177	1846	1	669	0	918
Phagosome maturation	milt	c32658_g2_i43	U4UFN3	XP_019771654.1	85.961	926	121	6	35	952	35	959	0	1580	PREDICTED: trafficking kinesin-binding protein milt isoform X1 [Dendroctonus ponderosae]	7801	-1.4	1	5	CDD:309814	47.573	309	144	4	54	349	1	304	2.78e-129	391
Phagosome maturation	kinesin 2	c32844_g1_i23	U4UIR1	XP_019761295.1	66.189	349	112	1	203	551	1	343	4.33e-161	468	PREDICTED: carboxy-terminal kinesin 2-like [Dendroctonus ponderosae]	2280	-1.9	1	6	CDD:276817	52.367	338	147	6	211	544	1	328	1.88e-156	450
Phagosome maturation	cathepsin L1	c33036_g2_i1-1	U4U038	XP_019754675.1	66.458	319	106	1	3	321	1	318	3.76e-161	457	PREDICTED: cathepsin L1-like [Dendroctonus ponderosae]	3606	-2.4	1	7	CDD:239068	59.048	210	84	2	112	319	1	210	2.4e-115	331
physical barrier	mucin	c27875_g1_i11	U4UN36	XP_019757616.1	86.713	143	18	1	1045	1186	4	146	4.74e-83	270	PREDICTED: uncharacterized protein LOC109535996 [Dendroctonus ponderosae]	1136	-1.4	1	11	CDD:307516	22.892	83	61	2	931	1011	13	94	3.7e-10	58
physical barrier	ZO-1	c31225_g1_i13	U4TWD5	XP_019771453.1	85.889	900	101	10	752	1646	896	1774	0	1484	PREDICTED: tight junction protein ZO-1 [Dendroctonus ponderosae]	6697	-14.1	3	3	CDD:212793	66.129	62	21	0	459	520	1	62	1.82e-36	131
PO	PPO2	c14750_g1_i1-3	U4ULX0	XP_019754719.1	75.723	173	42	0	1	173	177	349	1.75e-92	286	PREDICTED: phenoloxidase 2 [Dendroctonus ponderosae]	9406	-1.4	1	5	CDD:306804	40.678	177	93	5	1	173	36	204	6.65e-75	225
PO	iPLA2-gamma	c18543_g1_i31	U4UA59	XP_019769822.1	64.015	528	132	4	7	476	1	528	0	700	PREDICTED: calcium-independent phospholipase A2-gamma-like [Dendroctonus ponderosae]	879	-7.3	2	7	CDD:132850	51.757	313	145	2	134	445	1	308	3.33e-146	420
PO	serpin24	c18664_g1_i11	U4U8F7	XP_019767866.1	33.079	393	248	9	6	393	1	383	1.1e-56	194	PREDICTED: antitrypsin-like isoform X4 [Dendroctonus ponderosae]	9881	-2.4	1	5	CDD:238101	33.065	372	230	9	32	392	1	364	2.7e-86	266
PO	H2	c19205_g1_i13	U4UN49	XP_019756791.1	68.433	434	119	3	18	436	1	431	0	614	PREDICTED: tryptase-2 [Dendroctonus ponderosae]	9942	-8.2	2	8	CDD:238113	35.341	249	137	8	178	423	5	232	4.04e-71	223
PO	P27	c25123_g1_i11	U4U8L7	ERL89372.1	64.684	269	89	3	7	275	6	268	3.46e-121	352	hypothetical protein D910_06743 [Dendroctonus ponderosae]	589	-7.4	2	9	CDD:238113	43.096	239	120	6	43	272	1	232	4.61e-84	251
PO	P40	c25682_g1_i13	U4TZZ2	XP_019771903.1	32.4	250	144	11	35	276	34	266	3.38e-30	117	PREDICTED: trypsin-1-like isoform X2 [Dendroctonus ponderosae]	8860	-22.6	3	7	CDD:238113	32.927	246	139	10	38	273	3	232	8.99e-59	186
PO	P127	c25721_g1_i1-1	U4U572	XP_019768426.1	47.163	282	139	6	4	281	1	276	4.24e-75	235	PREDICTED: brachyurin-like [Dendroctonus ponderosae]	10306	-52.8	9	9	CDD:214473	38.362	232	133	6	55	279	1	229	5.13e-69	213
PO	P80	c26645_g1_i1-3	N6TPR9	XP_019772019.1	59.245	265	102	2	9	270	1	262	3.83e-105	310	PREDICTED: trypsin beta-like [Dendroctonus ponderosae]	1031	-4.2	1	9	CDD:214473	43.644	236	117	7	38	264	1	229	3.14e-80	241
PO	trypsin 3A1-like	c27472_g1_i1-2	U4TXR1	XP_019767905.1	71.648	261	69	3	8	267	9	265	5.21e-136	389	PREDICTED: trypsin 3A1-like isoform X1 [Dendroctonus ponderosae]	4554	-17.3	3	7	CDD:238113	43.348	233	120	6	41	262	1	232	4.4e-90	266
PO	P128	c28487_g1_i12	N6T1R0	AEE62374.1	53.378	296	138	0	8	303	6	301	4.29e-115	340	unknown [Dendroctonus ponderosae]	6997	-10.5	2	7	CDD:238113	34.874	238	136	9	64	288	1	232	3.25e-72	222
PO	trypsin-7-like	c29264_g2_i12	U4U680	XP_019773738.1	40	160	90	3	9	162	105	264	3.44e-34	124	PREDICTED: LOW QUALITY PROTEIN: trypsin-7-like [Dendroctonus ponderosae]	3871	-1.6	1	8	CDD:238113	50.888	169	75	3	2	162	64	232	1.7e-77	230
PO	VSP34	c30336_g1_i12	U4UGN3	XP_019768627.1	57.031	256	108	2	63	317	50	304	5.65e-110	326	PREDICTED: venom serine protease 34-like [Dendroctonus ponderosae]	1362	-39.9	7	8	CDD:238113	39.149	235	132	7	76	305	1	229	4.14e-67	209
PO	VSP-like	c30540_g1_i2-2	U4UE78	XP_019764390.1	47.241	290	146	4	9	293	3	290	1.8e-90	278	PREDICTED: venom serine protease-like [Dendroctonus ponderosae]	728	-7.9	2	5	CDD:214473	42.609	115	62	2	163	276	1	112	9.19e-37	130
PO	SP K12H4.7	c30847_g1_i1-1	U4UAY4	XP_019768322.1	62.692	520	183	4	22	538	15	526	0	673	PREDICTED: putative serine protease K12H4.7 [Dendroctonus ponderosae]	3764	-1.7	1	3	CDD:310284	39.686	446	244	10	62	494	1	434	1.33e-142	417
PO	H129	c31776_g1_i13	U4U0A1	XP_019753952.1	79.797	787	157	2	3	789	1	785	0	1316	PREDICTED: atrial natriuretic peptide-converting enzyme [Dendroctonus ponderosae]	6330	-1.4	1	5	CDD:238113	30.603	232	138	9	568	782	7	232	5.61e-44	158
PO	Spn88Ea	c32070_g1_i1-1	U4TXA3	XP_019767187.1	72.356	416	110	3	7	422	5	415	0	637	PREDICTED: serine protease inhibitor 88Ea-like isoform X1 [Dendroctonus ponderosae]	1042	-2.6	1	7	CDD:238101	36.533	375	223	7	48	418	1	364	1.42e-124	365
PO	P155	c32659_g1_i1-1	U4UB78	XP_019773128.1	50.534	281	131	4	3	282	9	282	1.62e-94	285	PREDICTED: trypsin-1-like [Dendroctonus ponderosae]	7308	-27.4	5	9	CDD:238113	39.004	241	129	7	38	272	1	229	3.03e-77	234
PO	P127	c33280_g1_i11	J3JWU3	AEE63209.1	69.643	280	84	1	8	286	1	280	4.45e-137	393	unknown [Dendroctonus ponderosae]	7225	-1.6	1	7	CDD:214473	35.776	232	137	7	58	280	1	229	2.47e-67	209
PO	H146	c33610_g1_i13	U4UK21	XP_019767340.1	63.472	720	232	9	1314	2015	1455	2161	0	949	PREDICTED: uncharacterized protein LOC109542527 isoform X1 [Dendroctonus ponderosae]	40	-9.9	2	6	CDD:214473	29.231	130	78	5	1884	2011	1	118	4.22e-18	85.4
RNAi	argonaute	c31633_g1_i23	U4UG89	XP_019768859.1	58.055	1018	357	12	8	965	14	1021	0	1164	PREDICTED: protein argonaute-2-like isoform X18 [Dendroctonus ponderosae]	4259	-7.8	2	1	CDD:240015	41.725	429	235	8	515	933	3	426	5.79e-167	494
RNAi	Dicer	c32373_g1_i2-3	U4UQA5	XP_019773735.1	70.599	1670	477	8	10	1672	6	1668	0	2406	PREDICTED: endoribonuclease Dicer-like isoform X1 [Dendroctonus ponderosae]	61	-1.4	1	6	CDD:224036	26.151	543	315	27	14	523	16	505	2.5e-35	142
ROS	ferritin	c21404_g1_i11	N6UFU5	XP_019756020.1	64.444	225	74	3	18	238	1	223	1.27e-105	309	PREDICTED: ferritin heavy polypeptide-like 17 [Dendroctonus ponderosae]	3714	-8.4	2	6	CDD:153114	34.118	170	103	3	67	236	1	161	8.2e-56	175
ROS	transferrin	c27850_g1_i1-2	U4UIH4	XP_019766109.1	70.532	733	212	2	2	730	2	734	0	1103	PREDICTED: transferrin-like [Dendroctonus ponderosae]	3905	-8.3	2	6	CDD:270247	27.5	320	188	8	392	697	1	290	6.25e-68	225
ROS	SOD	c27190_g1_i23	U4UR38	XP_019766433.1	80.347	173	32	1	2	174	57	227	1.57e-95	281	PREDICTED: superoxide dismutase [Cu-Zn], chloroplastic-like [Dendroctonus ponderosae]	1593	-2.3	1	9	CDD:306566	45.39	141	69	3	30	170	3	135	6.1e-49	154
ROS	PRX	c28243_g1_i13	J3JUF7	AEE61832.1	88.205	195	23	0	2	196	1	195	9.87e-129	365	unknown [Dendroctonus ponderosae]	1356	-3	1	10	CDD:239313	72.254	173	47	1	6	177	1	173	5.41e-117	329
ROS	PRX	c29008_g1_i1-3	U4URQ6	XP_019771831.1	80.435	230	45	0	9	238	1	230	4.95e-139	394	PREDICTED: peroxiredoxin-2-like [Dendroctonus ponderosae]	6667	-1.5	1	9	CDD:239313	65.896	173	58	1	48	219	1	173	4.95e-111	315
ROS	CAT	c30814_g1_i13	N6UDL6	XP_019760743.1	77.273	506	110	1	11	511	3	508	0	843	PREDICTED: catalase-like [Dendroctonus ponderosae]	8450	-9.1	2	4	CDD:163712	66.204	432	141	4	72	501	1	429	0	842
ROS	NOX5	c31849_g1_i1-3	U4TX53	XP_019771050.1	83.5	1200	179	7	14	1195	59	1257	0	2107	PREDICTED: NADPH oxidase 5 isoform X1 [Dendroctonus ponderosae]	2008	-13.8	3	6	CDD:311814	31.176	170	89	5	1013	1180	5	148	1.91e-24	100
ROS	SOD	c32939_g1_i22	U4U7I0	XP_019769059.1	66.071	168	57	0	17	184	4	171	5.81e-74	225	PREDICTED: superoxide dismutase [Cu-Zn]-like [Dendroctonus ponderosae]	154	-3.6	1	9	CDD:306566	50.355	141	62	2	43	181	1	135	5.35e-60	183
ROS	Vg	c29902_g1_i1-2	U4UYX7	XP_019765469.1	35.845	1805	1093	29	5	1779	1	1770	0	1148	PREDICTED: vitellogenin-like [Dendroctonus ponderosae]	4422	-21.1	4	1	CDD:279663	28.673	701	378	14	25	722	1	582	2.15e-126	408
Toll	persephone	c26444_g1_i23	U4TXJ3	XP_019770363.1	51.026	390	179	5	21	399	11	399	8.04e-139	407	PREDICTED: serine protease persephone-like [Dendroctonus ponderosae]	5090	-1.5	1	6	CDD:214473	36.626	243	132	10	160	394	1	229	1.15e-59	193
Toll	pelle	c26856_g1_i13	U4US38	XP_019760028.1	71.018	452	120	3	1	452	1	441	0	673	PREDICTED: serine/threonine-protein kinase pelle-like [Dendroctonus ponderosae]	7743	-1.4	1	11	CDD:270968	44.712	208	106	4	219	425	1	200	3.28e-74	233
Toll	TLR7	c28722_g1_i11	U4U379	XP_019754070.1	84.966	1317	188	4	8	1320	1	1311	0	2285	PREDICTED: toll-like receptor 7 [Dendroctonus ponderosae]	5002	-7.1	2	10	CDD:275380	43.568	241	132	3	203	442	1	238	3.7e-65	220
Toll	spz4	c29376_g1_i43	U4U1H2	XP_019771425.1	62.778	540	163	14	32	564	1	509	0	655	PREDICTED: protein spaetzle 4 [Dendroctonus ponderosae]	4724	-1.4	1	6	CDD:318327	33.333	99	54	3	451	541	2	96	5.34e-31	115
Toll	cactus	c30230_g1_i1-2	U4TYV1	XP_019761667.1	54	350	126	7	17	363	2	319	2.02e-125	370	PREDICTED: NF-kappa-B inhibitor cactus [Dendroctonus ponderosae]	5259	-1.5	1	8	CDD:238125	33.562	146	77	3	180	325	1	126	3.12e-29	109
Toll	Rnf41	c31374_g1_i11	N6U653	XP_019760096.1	89.028	319	35	0	44	362	1	319	0	608	PREDICTED: E3 ubiquitin-protein ligase NRDP1 [Dendroctonus ponderosae]	5699	-1.4	1	6	CDD:312484	61.749	183	66	1	180	362	1	179	2.48e-112	324
Toll	toll	c32700_g1_i22	U4U787	XP_019761038.1	53.234	943	427	9	6	941	1	936	0	920	PREDICTED: protein toll-like [Dendroctonus ponderosae]	3521	-15	3	2	CDD:275380	35.909	220	141	0	182	401	19	238	8.7e-40	147
Toll	cactin	c33405_g1_i2-2	N6TZW4	XP_019769310.1	87.889	611	68	2	27	632	32	641	0	1058	PREDICTED: cactin [Dendroctonus ponderosae]	7951	-7.7	2	1	CDD:313028	72.8	125	34	0	508	632	1	125	4.37e-91	277
note:proteins of which protein names in bold are identified by blastP against Tribolium castanum proteins presented in ref[48]. See table S4
