# Supplementary material for: Insect anal droplets contain diverse proteins related to gut homeostasis
Source: BMC Genomics. 2018 Oct 30;19:784. doi: 10.1186/s12864-018-5182-z (PMC6208037; doi:10.1186/s12864-018-5182-z)
Supplement: Supplementary file 3 — Table S3. Results of blastP against Tribolium castanum proteins presented in ref. [48]. To annotate the identified proteins, BLASTP was carried out against immune proteins of Tribolium castanum presented in ref. [48]. This file contains the standard outputs of a local BLASTP. Names of putative Drosophila melanogaster orthologs are also presented. (XLS 22 kb) [file 12864_2018_5182_MOESM3_ESM.xls]

## Sheet: Sheet1
Table S4: Results of blastP against Tribolium castanum proteins presented in ref[48]
query.id	subject.id	identity	alignment.length	mismatches	gap.opens	q.start	q.end	s.start	s.end	evalue	bit.score	Gene.name	Gene.family	Putative.Dm.ortholog
c19205_g1_i13	GLEAN_00247	68.915	341	105	1	96	436	62	401	0	517	H2	cSPH	CG5390
c14750_g1_i1-3	GLEAN_00325	70.52	173	51	0	1	173	176	348	1.14e-85	268	proPO1	prophenoloxidase	CG8193
c32973_g1_i21	GLEAN_00948	44.646	495	265	6	3	491	1	492	1.22e-151	448	SR-B6	scavenger receptor	CG10345
c25123_g1_i11	GLEAN_01159	41.221	262	137	4	16	275	4	250	5.72e-61	196	P27	SP	Try29F
c30230_g1_i1-2	GLEAN_02003	45.477	398	175	8	9	399	1	363	5.05e-107	323	cactus	cactus	cactus
c32535_g1_i11	GLEAN_02295	58.266	369	153	1	29	396	9	377	1.82e-164	470	??GRP1	??GRP/GNBP
c25682_g1_i13	GLEAN_02785	36.803	269	147	14	9	272	4	254	9.6e-37	132	P40	SP	CG16749
c32097_g1_i3-1	GLEAN_04551	51.393	718	336	4	8	724	31	736	0	758	HPX5	heme peroxidase	pxd
c32441_g2_i1-2	GLEAN_05952	48.452	549	196	20	4	542	1	472	8.49e-136	411	Tab2	Tab2	tab2
c26444_g1_i23	GLEAN_05976	41.274	361	187	8	46	400	31	372	5.84e-83	261	P66	cSP	CG6361
c18664_g1_i11	GLEAN_06255	33.684	380	229	11	25	393	19	386	4.76e-61	204	serpin24	serpin	spn4-PJ
c29376_g1_i43	GLEAN_06726	85.294	136	17	3	422	556	176	309	2.94e-77	250	spz4	sp?tzle	CG14928
c20902_g1_i1-2	GLEAN_06978	21.014	138	94	7	59	187	192	323	0.000658	38.9	CTL1	C-type lectin	CG9134
c26645_g1_i1-3	GLEAN_08504	40.149	269	143	8	11	270	2	261	1.23e-54	179	P80	SP	Try29F
c33405_g1_i2-2	GLEAN_08782	77.816	586	111	3	2	570	10	593	0	902	cactin	cactin	cactin
c26095_g1_i1-1	GLEAN_09985	64.06	665	217	6	3	661	8	656	0	880	caspar	blocking caspase	CG8400
c26492_g1_i1-3	GLEAN_10352	47.552	143	71	3	10	151	3	142	1.09e-42	140	lysozyme4	lysozyme
c32355_g1_i1-3	GLEAN_10851	32.673	202	110	6	6	192	1	191	2.21e-19	82.4	IMD	IMD	imd
c25655_g1_i13	GLEAN_10947	52.431	288	110	7	35	317	28	293	7.28e-91	276	CTL4	C-type lectin
c30814_g1_i13	GLEAN_11385	61.818	495	184	3	12	501	10	504	0	633	catalase1	catalase	cat
c28729_g1_i12	GLEAN_11427	37.629	194	95	6	469	662	162	329	7.1e-23	99.8	NimA	nimrod
c27190_g1_i23	GLEAN_11675	61.85	173	64	1	2	174	57	227	2.22e-75	228	SOD4	superoxide dismutase	ccs
c32939_g1_i22	GLEAN_11676	49.102	167	81	2	17	182	1	164	1e-49	160	SOD2	superoxide dismutase	CG9027
c24130_g1_i1-3	GLEAN_11824	36.786	280	164	6	13	285	1	274	1.11e-53	178	P127	SP	yip7
c33280_g1_i11	GLEAN_11824	38.846	260	149	5	33	286	19	274	3.14e-54	179	P127	SP	yip7
c25721_g1_i1-1	GLEAN_11824	38.028	284	156	8	4	281	1	270	3.21e-56	184	P127	SP	yip7
c31549_g1_i11	GLEAN_11825	36.7	297	160	8	7	297	1	275	1.98e-53	177	P128	SP	CG10472
c28487_g1_i12	GLEAN_11825	45.415	229	115	4	63	285	44	268	8.33e-55	182	P128	SP	CG10472
c29008_g1_i1-3	GLEAN_12328	72.174	230	63	1	9	238	4	232	1.02e-123	354	TPX1	peroxiredoxin	prx5037 (CG5826)
c31776_g1_i13	GLEAN_12390	65.58	767	249	6	23	786	1	755	0	1014	H129	SPH	CG1632
c33610_g1_i13	GLEAN_13894	46.429	952	324	27	34	837	10	923	0	697	H146	SPH	corin
c28243_g1_i13	GLEAN_14929	78.866	194	41	0	3	196	3	196	3.25e-116	332	TPX6	peroxiredoxin	Jafrac1 (CG1633)
c32659_g1_i1-1	GLEAN_15237	46.215	251	127	5	32	277	30	277	4.45e-66	210	P155	SP	CG16996
c26856_g1_i13	GLEAN_15365	54.988	431	148	8	8	435	1	388	1.33e-155	452	pelle	pelle	pelle
c21437_g1_i22	GLEAN_15689	59.341	182	74	0	10	191	1	182	1.37e-80	243	PGRP-LB	PGRP	PGRP-LB
