# Supplementary material for: Insect anal droplets contain diverse proteins related to gut homeostasis
Source: BMC Genomics. 2018 Oct 30;19:784. doi: 10.1186/s12864-018-5182-z (PMC6208037; doi:10.1186/s12864-018-5182-z)
Supplement: Supplementary file 4 — Table S4. Results of blastP against Antimicrobial Peptide Database (APD). This table shows a standard output of a local BLASTP against Antimicrobial Peptide Database. (XLS 15 kb) [file 12864_2018_5182_MOESM4_ESM.xls]

## Sheet: ygxprf3bpampmax1-2
Table S3: Results of blastP against Antimicrobial Peptide Database (APD)
query.id	subject.id	identity	alignment.length	mismatches	gap.opens	q.start	q.end	s.start	s.end	evalue	bit.score	stitle
c31633_g1_i23	argonaute-2	39.832	831	459	20	155	965	405	1214	9.4e-174	534	argonaute-2 | AAO39550.1 | Antimicrobial Peptides | - | - | Drosophila melanogaster | Brucker et al., 2012
c30949_g1_i22	argonaute-2	24.051	553	365	21	358	883	652	1176	2.02e-32	126	argonaute-2 | AAO39550.1 | Antimicrobial Peptides | - | - | Drosophila melanogaster | Brucker et al., 2012
c23974_g1_i12	Thaumatin5	52.427	103	43	4	1	100	192	291	2.41e-30	103	Thaumatin5 | XP_001951906.1 | Antimicrobial Peptides | - | - | Acyrthosiphon pisum | Brucker et al., 2012
c32373_g1_i2-3	Dicer-2	28.571	1792	1066	58	14	1672	8	1718	0	597	Dicer-2 | NP_523778.2 | Antimicrobial Peptides | - | - | Drosophila melanogaster | Brucker et al., 2012
c26492_g1_i1-3	CG8492	42.636	129	68	3	28	151	439	566	8.31e-31	110	CG8492 | NP_648151.1 | Antimicrobial Peptides | - | - | Drosophila melanogaster | Brucker et al., 2012
